# Supplementary material for: The Genomic Epidemiology of Clinical Burkholderia pseudomallei Isolates in North Queensland, Australia
Source: Pathogens. 2024 Jul 15;13(7):584. doi: 10.3390/pathogens13070584 (PMC11279585; doi:10.3390/pathogens13070584)
Supplement: Supplementary file 1 [file pathogens-13-00584-s001.zip]

Archive with 1 entries (1 files):
- pathogens-3025253-supplementary.pdf
